# Supplementary material for: Impact of Patient Blood Management on Red Blood Cell Utilization in an Urban Community Teaching Hospital: A Seven-Year Retrospective Study
Source: Life (Basel). 2024 Feb 7;14(2):232. doi: 10.3390/life14020232 (PMC10890656; doi:10.3390/life14020232)
Supplement: Supplementary file 1 [file life-14-00232-s001.zip]

Archive with 1 entries (1 files):
- life-2844879-SI.pdf
